# Supplementary material for: Two new species of braconid wasps (Hymenoptera, Braconidae) from India
Source: Zookeys. 2019 Nov 14;889:23–35. doi: 10.3897/zookeys.889.36436 (PMC6872585; doi:10.3897/zookeys.889.36436)
Supplement: XML Treatment for Pambolus (Phaenodus) ignarus [file zookeys.889.36436-treatment1.xml]

<!DOCTYPE tp:taxon-treatment
  PUBLIC "-//TaxonX//DTD Taxonomic Treatment Publishing DTD v0 20100105//EN" "tax-treatment-NSO.dtd">
<tp:taxon-treatment xmlns:tp="http://www.plazi.org/taxpub"><tp:treatment-meta><kwd-group><label>Taxon classification</label><kwd><named-content xmlns:xlink="http://www.w3.org/1999/xlink" content-type="kingdom">Animalia</named-content></kwd><kwd><named-content xmlns:xlink="http://www.w3.org/1999/xlink" content-type="order">Hymenoptera</named-content></kwd><kwd><named-content xmlns:xlink="http://www.w3.org/1999/xlink" content-type="family">Braconidae</named-content></kwd></kwd-group><mixed-citation publication-type="journal"><person-group><name><surname>Ahmad</surname><given-names>Zubair</given-names></name><name><surname>Ghramh</surname><given-names>Hamed A.</given-names></name><name><surname>Ansari</surname><given-names>Anjum</given-names></name></person-group><article-title>Two new species of braconid wasps (<tp:taxon-name><tp:taxon-name-part taxon-name-part-type="order">Hymenoptera</tp:taxon-name-part></tp:taxon-name>, <tp:taxon-name><tp:taxon-name-part taxon-name-part-type="family">Braconidae</tp:taxon-name-part></tp:taxon-name>) from India</article-title><source>Zookeys</source><day>14</day><month>11</month><year>2019</year><volume>889</volume><fpage>23</fpage><lpage>35</lpage><pub-id pub-id-type="doi">10.3897/zookeys.889.36436</pub-id></mixed-citation></tp:treatment-meta><tp:nomenclature><tp:taxon-name><object-id xmlns:xlink="http://www.w3.org/1999/xlink" content-type="arpha" xlink:type="simple">F06045B2-20E0-5BCC-AF1A-D0FFE5C2B1AB</object-id>
                <tp:taxon-name-part taxon-name-part-type="genus" reg="Pambolus">Pambolus</tp:taxon-name-part> (<tp:taxon-name-part taxon-name-part-type="subgenus" reg="Phaenodus">Phaenodus</tp:taxon-name-part>) <tp:taxon-name-part taxon-name-part-type="species" reg="ignarus">ignarus</tp:taxon-name-part></tp:taxon-name><tp:taxon-authority>Papp</tp:taxon-authority><xref ref-type="fig" rid="F1">Figs 1–3</xref><tp:nomenclature-citation-list><tp:nomenclature-citation><tp:taxon-name>
                    <tp:taxon-name-part taxon-name-part-type="genus" reg="Pambolus">Pambolus</tp:taxon-name-part> (<tp:taxon-name-part taxon-name-part-type="subgenus" reg="Phaenodus">Phaenodus</tp:taxon-name-part>) <tp:taxon-name-part taxon-name-part-type="species" reg="ignarus">ignarus</tp:taxon-name-part></tp:taxon-name><comment>Papp, 1996: 46; <xref ref-type="bibr" rid="B32">Yu et al. 2016</xref>.</comment></tp:nomenclature-citation></tp:nomenclature-citation-list></tp:nomenclature><tp:treatment-sec sec-type="material" id="SECID0E1KAE"><title>Material examined.</title><p>2 females, “INDIA: Uttar Pradesh, Aurriya, 23.IX.03; coll. M Shamim (<named-content xmlns:xlink="http://www.w3.org/1999/xlink" content-type="dwc:institutional_code" xlink:type="simple">ZDAMU</named-content>)”. 1♀, “INDIA: Uttar Pradesh, Aligarh, 09.X.01; Coll. Zubair Ahmad (<named-content xmlns:xlink="http://www.w3.org/1999/xlink" content-type="dwc:institutional_code" xlink:type="simple">ZDAMU</named-content>)”.</p></tp:treatment-sec><tp:treatment-sec sec-type="remarks" id="SECID0EQLAE"><title>Remarks.</title><p><tp:taxon-name><tp:taxon-name-part taxon-name-part-type="genus" reg="Pambolus">Pambolus</tp:taxon-name-part> (<tp:taxon-name-part taxon-name-part-type="subgenus" reg="Phaenodus">Ph.</tp:taxon-name-part>) <tp:taxon-name-part taxon-name-part-type="species" reg="ignarus">ignarus</tp:taxon-name-part></tp:taxon-name> is known among all the Oriental species by its smaller size and almost absence of notauli, which is hardly impressed on the anterior part of mesoscutum and without any crenulation. A brief diagnosis is as follows: body length 1.8 mm long; forewing length 1.9 mm; ground color of head brownish yellow; meso- and metasoma rusty brown; antennae unicolor (yellowish brown); head in dorsal view less transverse 1.7 × as broad as long; eye 4.0 × as long as temple; antenna nearly 2.0 × as long as body and with 25 segments; <abbrev xmlns:xlink="http://www.w3.org/1999/xlink" xlink:title="First antennal flagellomere" id="ABBRID0EEMAE" xlink:type="simple">F1</abbrev> 5.0 × as long as broad apically; face polished; notauli hardly distinct on disc of mesonotum; mesonotum finely granulose; propodeal spines short, as long as half of third tarsomere of hind tarsus; forewing vein r arising beyond middle of pterostigma; ovipositor sheath as long as hind basitarsus.</p></tp:treatment-sec><tp:treatment-sec sec-type="host" id="SECID0EIMAE"><title>Host.</title><p>Unknown.</p></tp:treatment-sec><tp:treatment-sec sec-type="distribution" id="SECID0ENMAE"><title>Distribution.</title><p>India: Karnataka, Uttar Pradesh (<xref ref-type="bibr" rid="B21">Papp 1996</xref>).</p><fig id="F1" position="float" orientation="portrait"><object-id xmlns:xlink="http://www.w3.org/1999/xlink" content-type="doi" xlink:type="simple">10.3897/zookeys.889.36436.figures1-3</object-id><object-id xmlns:xlink="http://www.w3.org/1999/xlink" content-type="arpha" xlink:type="simple">1FB3D170-8D45-5D40-9B72-72947EDE7D91</object-id><label>Figures 1–3.</label><caption><p><tp:taxon-name><tp:taxon-name-part taxon-name-part-type="genus" reg="Pambolus">Pambolus</tp:taxon-name-part> (<tp:taxon-name-part taxon-name-part-type="subgenus" reg="Phaenodus">Ph.</tp:taxon-name-part>) <tp:taxon-name-part taxon-name-part-type="species" reg="ignarus">ignarus</tp:taxon-name-part></tp:taxon-name> Papp <bold>1</bold> mesosoma, dorsal view <bold>2</bold> metasoma, dorsal view <bold>3</bold> forewing.</p></caption><graphic xmlns:xlink="http://www.w3.org/1999/xlink" xlink:href="zookeys-889-023-g001.jpg" position="float" orientation="portrait" xlink:type="simple" id="oo_356401.jpg"><uri content-type="original_file" xlink:type="simple">https://binary.pensoft.net/fig/356401</uri></graphic></fig></tp:treatment-sec><ref-list><ref id="B32"><mixed-citation xmlns:xlink="http://www.w3.org/1999/xlink" xlink:type="simple"><person-group><name name-style="western"><surname>Yu</surname><given-names>DSK</given-names></name><name name-style="western"><surname>van Achterberg</surname><given-names>C</given-names></name><name name-style="western"><surname>Horstmann</surname><given-names>K</given-names></name></person-group> (<year>2016</year>) Taxapad 2016, <tp:taxon-name><tp:taxon-name-part taxon-name-part-type="superfamily">Ichneumonoidea</tp:taxon-name-part></tp:taxon-name> 2015, Database on flash-drive, Ontario, Canada. <ext-link xlink:type="simple" ext-link-type="uri" xlink:href="http://www.taxapad.com">http://www.taxapad.com</ext-link></mixed-citation></ref><ref id="B21"><mixed-citation xmlns:xlink="http://www.w3.org/1999/xlink" xlink:type="simple"><person-group><name name-style="western"><surname>Papp</surname><given-names>J</given-names></name></person-group> (<year>1996</year>) <article-title>On the genus <italic><tp:taxon-name><tp:taxon-name-part taxon-name-part-type="genus">Pambolus</tp:taxon-name-part></tp:taxon-name></italic> (<tp:taxon-name><tp:taxon-name-part taxon-name-part-type="order">Hymenoptera</tp:taxon-name-part></tp:taxon-name>: <tp:taxon-name><tp:taxon-name-part taxon-name-part-type="family">Braconidae</tp:taxon-name-part></tp:taxon-name>: <tp:taxon-name><tp:taxon-name-part taxon-name-part-type="subfamily">Pambolinae</tp:taxon-name-part></tp:taxon-name>), with description of four new tropical species.</article-title><source>Acta Zoologica Academiae Scientiarum Hungaricae</source><volume>42</volume>: <fpage>41</fpage>–<lpage>57</lpage>.</mixed-citation></ref></ref-list></tp:taxon-treatment>
