# Supplementary material for: Two new species of braconid wasps (Hymenoptera, Braconidae) from India
Source: Zookeys. 2019 Nov 14;889:23–35. doi: 10.3897/zookeys.889.36436 (PMC6872585; doi:10.3897/zookeys.889.36436)
Supplement: XML Treatment for Pambolus (Phaenodus) shujai [file zookeys.889.36436-treatment2.xml]

<!DOCTYPE tp:taxon-treatment
  PUBLIC "-//TaxonX//DTD Taxonomic Treatment Publishing DTD v0 20100105//EN" "tax-treatment-NSO.dtd">
<tp:taxon-treatment xmlns:tp="http://www.plazi.org/taxpub"><tp:treatment-meta><kwd-group><label>Taxon classification</label><kwd><named-content xmlns:xlink="http://www.w3.org/1999/xlink" content-type="kingdom">Animalia</named-content></kwd><kwd><named-content xmlns:xlink="http://www.w3.org/1999/xlink" content-type="order">Hymenoptera</named-content></kwd><kwd><named-content xmlns:xlink="http://www.w3.org/1999/xlink" content-type="family">Braconidae</named-content></kwd></kwd-group><mixed-citation publication-type="journal"><person-group><name><surname>Ahmad</surname><given-names>Zubair</given-names></name><name><surname>Ghramh</surname><given-names>Hamed A.</given-names></name><name><surname>Ansari</surname><given-names>Anjum</given-names></name></person-group><article-title>Two new species of braconid wasps (<tp:taxon-name><tp:taxon-name-part taxon-name-part-type="order">Hymenoptera</tp:taxon-name-part></tp:taxon-name>, <tp:taxon-name><tp:taxon-name-part taxon-name-part-type="family">Braconidae</tp:taxon-name-part></tp:taxon-name>) from India</article-title><source>Zookeys</source><day>14</day><month>11</month><year>2019</year><volume>889</volume><fpage>23</fpage><lpage>35</lpage><pub-id pub-id-type="doi">10.3897/zookeys.889.36436</pub-id></mixed-citation></tp:treatment-meta><tp:nomenclature><tp:taxon-name><object-id xmlns:xlink="http://www.w3.org/1999/xlink" content-type="arpha" xlink:type="simple">F9F4D8BB-FE75-5BE0-BCC2-3CEB2F475469</object-id>
                <tp:taxon-name-part taxon-name-part-type="genus" reg="Pambolus">Pambolus</tp:taxon-name-part> (<tp:taxon-name-part taxon-name-part-type="subgenus" reg="Phaenodus">Phaenodus</tp:taxon-name-part>) <tp:taxon-name-part taxon-name-part-type="species" reg="shujai">shujai</tp:taxon-name-part><object-id xmlns:xlink="http://www.w3.org/1999/xlink" content-type="zoobank" xlink:type="simple">http://zoobank.org/D6EE6537-36D1-4F99-B972-71C77A6D9243</object-id></tp:taxon-name><tp:taxon-authority>Ahmad</tp:taxon-authority><tp:taxon-status xmlns:xlink="http://www.w3.org/1999/xlink" xlink:type="simple">sp. nov.</tp:taxon-status><xref ref-type="fig" rid="F3">Figs 8</xref><xref ref-type="fig" rid="F3">, 9</xref></tp:nomenclature><tp:treatment-sec sec-type="material" id="SECID0ELPAE"><title>Material examined.</title><p><bold>Holotype</bold>, female, “INDIA: Uttar Pradesh, Etawah, 13.IV.02; coll. M Shamim (<named-content xmlns:xlink="http://www.w3.org/1999/xlink" content-type="dwc:institutional_code" xlink:type="simple">ZDAMU</named-content>)”. <bold>Paratypes</bold>, 3 females with same data as holotype.</p></tp:treatment-sec><tp:treatment-sec sec-type="diagnosis" id="SECID0E4PAE"><title>Diagnosis.</title><p>The new species <italic><tp:taxon-name><tp:taxon-name-part taxon-name-part-type="genus" reg="Pambolus">Pambolus</tp:taxon-name-part> <tp:taxon-name-part taxon-name-part-type="species" reg="shujai">shujai</tp:taxon-name-part></tp:taxon-name></italic> Ahmad sp. nov., is closely related to <italic><tp:taxon-name><tp:taxon-name-part taxon-name-part-type="genus" reg="Pambolus">Pambolus</tp:taxon-name-part> <tp:taxon-name-part taxon-name-part-type="species" reg="ignarus">ignarus</tp:taxon-name-part></tp:taxon-name></italic> Papp. However, it differs from <italic><tp:taxon-name><tp:taxon-name-part taxon-name-part-type="genus" reg="Pambolus">P.</tp:taxon-name-part> <tp:taxon-name-part taxon-name-part-type="species" reg="ignarus">ignarus</tp:taxon-name-part></tp:taxon-name></italic> in having (1) antennae with F17–F29 creamish-white (antennae yellowish brown in <italic><tp:taxon-name><tp:taxon-name-part taxon-name-part-type="genus" reg="Pambolus">P.</tp:taxon-name-part> <tp:taxon-name-part taxon-name-part-type="species" reg="ignarus">ignarus</tp:taxon-name-part></tp:taxon-name></italic>); (2) <abbrev xmlns:xlink="http://www.w3.org/1999/xlink" xlink:title="post-ocellar line" id="ABBRID0EPRAE" xlink:type="simple">POL</abbrev>: <abbrev xmlns:xlink="http://www.w3.org/1999/xlink" xlink:title="diameter of an ocellus" id="ABBRID0ETRAE" xlink:type="simple">ØOD</abbrev>: <abbrev xmlns:xlink="http://www.w3.org/1999/xlink" xlink:title="ocello-ocular line" id="ABBRID0EXRAE" xlink:type="simple">OOL</abbrev> = 2:1.5:6 (<abbrev xmlns:xlink="http://www.w3.org/1999/xlink" xlink:title="post-ocellar line" id="ABBRID0E2RAE" xlink:type="simple">POL</abbrev>: <abbrev xmlns:xlink="http://www.w3.org/1999/xlink" xlink:title="diameter of an ocellus" id="ABBRID0E6RAE" xlink:type="simple">ØOD</abbrev>: <abbrev xmlns:xlink="http://www.w3.org/1999/xlink" xlink:title="ocello-ocular line" id="ABBRID0EDSAE" xlink:type="simple">OOL</abbrev> = 2: 2: 5 in <italic><tp:taxon-name><tp:taxon-name-part taxon-name-part-type="genus" reg="Pambolus">P.</tp:taxon-name-part> <tp:taxon-name-part taxon-name-part-type="species" reg="ignarus">ignarus</tp:taxon-name-part></tp:taxon-name></italic>); (3) antennae as long as body (antennae 2.0 × as long as body length in <italic><tp:taxon-name><tp:taxon-name-part taxon-name-part-type="genus" reg="Pambolus">P.</tp:taxon-name-part> <tp:taxon-name-part taxon-name-part-type="species" reg="ignarus">ignarus</tp:taxon-name-part></tp:taxon-name></italic>); (4) propodeal spines present at the middle of propodeum, length of spine 0.4 × as long as fore basitarsus, 0.3 × the distance between them (pair of lateral spines present at one-third below the middle of propodeum; length of spines as long as fore basitarsus, 0.5 × the distance between them length in <italic><tp:taxon-name><tp:taxon-name-part taxon-name-part-type="genus" reg="Pambolus">P.</tp:taxon-name-part> <tp:taxon-name-part taxon-name-part-type="species" reg="ignarus">ignarus</tp:taxon-name-part></tp:taxon-name></italic>); (5) hind basitarsus 1.2 × as long as tarsal segment 2–4 combined (hind basitarsus 0.7 × as long as tarsal segment 2–4 combined in <italic><tp:taxon-name><tp:taxon-name-part taxon-name-part-type="genus" reg="Pambolus">P.</tp:taxon-name-part> <tp:taxon-name-part taxon-name-part-type="species" reg="ignarus">ignarus</tp:taxon-name-part></tp:taxon-name></italic>); (6) forewings distinctly shorter than the body (forewings distinctly longer than the body <italic><tp:taxon-name><tp:taxon-name-part taxon-name-part-type="genus" reg="Pambolus">P.</tp:taxon-name-part> <tp:taxon-name-part taxon-name-part-type="species" reg="ignarus">ignarus</tp:taxon-name-part></tp:taxon-name></italic>). (7) pterostigma 3.0 × as long as wide (pterostigma 5 × as long as wide <italic><tp:taxon-name><tp:taxon-name-part taxon-name-part-type="genus" reg="Pambolus">P.</tp:taxon-name-part> <tp:taxon-name-part taxon-name-part-type="species" reg="ignarus">ignarus</tp:taxon-name-part></tp:taxon-name></italic>). The new species also differs from other Indian species, <italic><tp:taxon-name><tp:taxon-name-part taxon-name-part-type="genus" reg="Pambolus">P.</tp:taxon-name-part> <tp:taxon-name-part taxon-name-part-type="species" reg="ruficeps">ruficeps</tp:taxon-name-part></tp:taxon-name></italic> Belokobylskij, by having (1) vertex finely granulates around ocelli, smooth elsewhere (rugulose in <italic><tp:taxon-name><tp:taxon-name-part taxon-name-part-type="genus" reg="Pambolus">P.</tp:taxon-name-part> <tp:taxon-name-part taxon-name-part-type="species" reg="ruficeps">ruficeps</tp:taxon-name-part></tp:taxon-name></italic>); (2) forewing veins r, 2RS, 3RSa thickened (forewing veins r, 2RS, 3RSa normal in <italic><tp:taxon-name><tp:taxon-name-part taxon-name-part-type="genus" reg="Pambolus">P.</tp:taxon-name-part> <tp:taxon-name-part taxon-name-part-type="species" reg="ruficeps">ruficeps</tp:taxon-name-part></tp:taxon-name></italic>); (3) antennae as long as body (antennae 1.5–1.7 × as long as body length in <italic><tp:taxon-name><tp:taxon-name-part taxon-name-part-type="genus" reg="Pambolus">P.</tp:taxon-name-part> <tp:taxon-name-part taxon-name-part-type="species" reg="ruficeps">ruficeps</tp:taxon-name-part></tp:taxon-name></italic>); (4) face smooth (face reticulate rugulose in <italic><tp:taxon-name><tp:taxon-name-part taxon-name-part-type="genus" reg="Pambolus">P.</tp:taxon-name-part> <tp:taxon-name-part taxon-name-part-type="species" reg="ruficeps">ruficeps</tp:taxon-name-part></tp:taxon-name></italic>).</p></tp:treatment-sec><tp:treatment-sec sec-type="description" id="SECID0EAWAE"><title>Description.</title><p>Female, body length: 2.8 mm; forewing: 2.3 mm.</p><p><bold><italic>Head.</italic></bold> Antennae 29 segmented, almost as long as body; scape 1.6 × as long as wide, <abbrev xmlns:xlink="http://www.w3.org/1999/xlink" xlink:title="First antennal flagellomere" id="ABBRID0EMWAE" xlink:type="simple">F1</abbrev> 3.5–4.0 × as long as wide, head transverse, ca. 2.0 × as wide as long in dorsal view, temple smooth, distinctly widening ventrally, widest distance from eyes 2.0 × as long as eye dorsally; <abbrev xmlns:xlink="http://www.w3.org/1999/xlink" xlink:title="anterior-ocellar line" id="ABBRID0EQWAE" xlink:type="simple">AOL</abbrev>: <abbrev xmlns:xlink="http://www.w3.org/1999/xlink" xlink:title="post-ocellar line" id="ABBRID0EUWAE" xlink:type="simple">POL</abbrev>: <abbrev xmlns:xlink="http://www.w3.org/1999/xlink" xlink:title="diameter of an ocellus" id="ABBRID0EYWAE" xlink:type="simple">ØOD</abbrev>: <abbrev xmlns:xlink="http://www.w3.org/1999/xlink" xlink:title="ocello-ocular line" id="ABBRID0E3WAE" xlink:type="simple">OOL</abbrev> =1:2:1.5:6; malar space 3.5 × basal width of mandible; face sparsely setose, smooth, 1.3 × as wide as long; clypeus smooth, distinctly separated from face, slightly convex, 3.5 × as wide as long; hypoclypeal depression elliptical almost 3.0 × as wide as long medially; frons strigose with few setae; vertex finely granulate around ocelli, rest smooth.</p><p><bold><italic>Mesosoma.</italic></bold> Mesosoma 1.8 × as long as wide in dorsal view, 2.0 × as long as high in lateral view; pronotum small and sparsely setose; median and lateral lobes of mesoscutum granulate, sparsely setose; notauli poorly developed anteriorly, distinct posteriorly with some longitudinal carinae; scutellar sulcus deep and broad with four crenulae, 0.6–0.7 × as long as scutellum, scutellum polished with fine setae laterally and posteriorly, side of scutellum concave with longitudinal striations, metanotum almost at the same level, longitudinally striated, sparsely setose; propodeum with strong areolation, areola elongate, with a pair of spines, present at the middle of propodeum; propodeal spine 0.4 × as long as fore basitarsus and 0.3 × the distance between them; propleuron anteriorly granulate, posteriorly rugose, sparsely setose; mesopleuron anteriorly rugose, otherwise smooth and polished; episternal scrobe deep and isolated, crenulate at the margins.</p><p><bold><italic>Wings.</italic></bold> Forewing 2.7 × as long as wide, 0.8–0.9 × as long as body, 2.7 × as long as hind tibia; pterostigma 3.0 × as long as wide, 0.8 × length of R1a, r arising from its middle; r about as long as width of pterostigma; second marginal cell of moderate size; 3RSa 0.9 × as long as r, 0.5 × 2RS, 0.25 × 3RSb; r-m 0.7 × 3RSa; CU1b arising from the middle of brachial cell; marginal cell somewhat short about 2.25 × as wide as high, 3RSb straight and falls much before the tip of wing; (RS+M)a slightly curved; hind wing 4.0 × as long as wide; M+CU 0.6 × 1M.</p><p><bold><italic>Legs.</italic></bold> Hind leg setose, hind femur 4.0 × as long as broad, hind tarsus 0.9 × as long as hind tibia, hind basitarsus 1.2 × as long as tarsal segment 2–4 combined.</p><p><bold><italic>Metasoma.</italic></bold> Metasoma as long as head and mesosoma combined in dorsal view, 2.0 × as long as wide; <abbrev xmlns:xlink="http://www.w3.org/1999/xlink" xlink:title="First metasomal tergite" id="ABBRID0E3XAE" xlink:type="simple">T1</abbrev> longitudinally striated, strongly broadening posteriorly; 2 × as long as broad basally, spiracles present a little basally from middle; further tergites polished; ovipositor sheath in lateral view 1.1 × as long as tarsomere 2–4 combined; ovipositor short, straight and pointed.</p><p><bold><italic>Color.</italic></bold> Head brownish yellow with dark brown patches; eyes, stemmaticum, propleuron, mesopleuron, propodeum black; mesonotum, metanotum, legs brownish; metasoma reddish brown; ovipositor sheath brownish; mandibles yellowish brown; tip of mandible, claws, antennal segment <abbrev xmlns:xlink="http://www.w3.org/1999/xlink" xlink:title="First antennal flagellomere" id="ABBRID0EHYAE" xlink:type="simple">F1</abbrev>–F16 dark brown; F17–F29 creamish-white; ocelli transparent; wings hyaline, pterostigma yellowish brown, veins yellowish brown and thickened.</p></tp:treatment-sec><tp:treatment-sec sec-type="Male" id="SECID0ELYAE"><title>Male.</title><p>Unknown.</p></tp:treatment-sec><tp:treatment-sec sec-type="host" id="SECID0EQYAE"><title>Host.</title><p>Unknown.</p></tp:treatment-sec><tp:treatment-sec sec-type="distribution" id="SECID0EVYAE"><title>Distribution.</title><p>India (Uttar Pradesh).</p></tp:treatment-sec><tp:treatment-sec sec-type="etymology" id="SECID0E1YAE"><title>Etymology.</title><p>The species is named after Dr Shujauddin for his valuable contributions to the taxonomy of Indian <tp:taxon-name><tp:taxon-name-part taxon-name-part-type="family">Braconidae</tp:taxon-name-part></tp:taxon-name>.</p></tp:treatment-sec><tp:treatment-sec><!--Section generated to contain objects referenced in tp:taxon-treatment.--><fig id="F3" position="float" orientation="portrait"><object-id xmlns:xlink="http://www.w3.org/1999/xlink" content-type="doi" xlink:type="simple">10.3897/zookeys.889.36436.figures8-9</object-id><object-id xmlns:xlink="http://www.w3.org/1999/xlink" content-type="arpha" xlink:type="simple">FE481C82-001E-5884-A5B5-D87C501D20B0</object-id><label>Figures 8, 9.</label><caption><p><tp:taxon-name><tp:taxon-name-part taxon-name-part-type="genus" reg="Pambolus">Pambolus</tp:taxon-name-part> (<tp:taxon-name-part taxon-name-part-type="subgenus" reg="Phaenodus">Ph.</tp:taxon-name-part>) <tp:taxon-name-part taxon-name-part-type="species" reg="shujai">shujai</tp:taxon-name-part></tp:taxon-name> Ahmad sp. nov. <bold>8</bold> habitus, lateral view <bold>9</bold> forewing.</p></caption><graphic xmlns:xlink="http://www.w3.org/1999/xlink" xlink:href="zookeys-889-023-g003.jpg" position="float" orientation="portrait" xlink:type="simple" id="oo_356403.jpg"><uri content-type="original_file" xlink:type="simple">https://binary.pensoft.net/fig/356403</uri></graphic></fig></tp:treatment-sec></tp:taxon-treatment>
