# Supplementary material for: Two new species of braconid wasps (Hymenoptera, Braconidae) from India
Source: Zookeys. 2019 Nov 14;889:23–35. doi: 10.3897/zookeys.889.36436 (PMC6872585; doi:10.3897/zookeys.889.36436)
Supplement: XML Treatment for Pambolus (Phaenodus) ruficeps [file zookeys.889.36436-treatment3.xml]

<!DOCTYPE tp:taxon-treatment
  PUBLIC "-//TaxonX//DTD Taxonomic Treatment Publishing DTD v0 20100105//EN" "tax-treatment-NSO.dtd">
<tp:taxon-treatment xmlns:tp="http://www.plazi.org/taxpub"><tp:treatment-meta><kwd-group><label>Taxon classification</label><kwd><named-content xmlns:xlink="http://www.w3.org/1999/xlink" content-type="kingdom">Animalia</named-content></kwd><kwd><named-content xmlns:xlink="http://www.w3.org/1999/xlink" content-type="order">Hymenoptera</named-content></kwd><kwd><named-content xmlns:xlink="http://www.w3.org/1999/xlink" content-type="family">Braconidae</named-content></kwd></kwd-group><mixed-citation publication-type="journal"><person-group><name><surname>Ahmad</surname><given-names>Zubair</given-names></name><name><surname>Ghramh</surname><given-names>Hamed A.</given-names></name><name><surname>Ansari</surname><given-names>Anjum</given-names></name></person-group><article-title>Two new species of braconid wasps (<tp:taxon-name><tp:taxon-name-part taxon-name-part-type="order">Hymenoptera</tp:taxon-name-part></tp:taxon-name>, <tp:taxon-name><tp:taxon-name-part taxon-name-part-type="family">Braconidae</tp:taxon-name-part></tp:taxon-name>) from India</article-title><source>Zookeys</source><day>14</day><month>11</month><year>2019</year><volume>889</volume><fpage>23</fpage><lpage>35</lpage><pub-id pub-id-type="doi">10.3897/zookeys.889.36436</pub-id></mixed-citation></tp:treatment-meta><tp:nomenclature><tp:taxon-name><object-id xmlns:xlink="http://www.w3.org/1999/xlink" content-type="arpha" xlink:type="simple">34B0F990-7D5B-5D34-99B8-3A5961FDE82C</object-id>
                <tp:taxon-name-part taxon-name-part-type="genus" reg="Pambolus">Pambolus</tp:taxon-name-part> (<tp:taxon-name-part taxon-name-part-type="subgenus" reg="Phaenodus">Phaenodus</tp:taxon-name-part>) <tp:taxon-name-part taxon-name-part-type="species" reg="ruficeps">ruficeps</tp:taxon-name-part></tp:taxon-name><tp:taxon-authority>Belokobylskij</tp:taxon-authority><xref ref-type="fig" rid="F2">Figs 4–7</xref><tp:nomenclature-citation-list><tp:nomenclature-citation><tp:taxon-name>
                    <tp:taxon-name-part taxon-name-part-type="genus" reg="Pambolus">Pambolus</tp:taxon-name-part> (<tp:taxon-name-part taxon-name-part-type="subgenus" reg="Phaenodus">Phaenodus</tp:taxon-name-part>) <tp:taxon-name-part taxon-name-part-type="species" reg="ruficeps">ruficeps</tp:taxon-name-part></tp:taxon-name><comment>Belokobylskij, 1988: 27 (Taiwan); <xref ref-type="bibr" rid="B7">Belokobylskij 1990</xref>: 128 (Malaysia) <xref ref-type="bibr" rid="B8">Belokobylskij 1992a</xref>, 167 (Vietnam); <xref ref-type="bibr" rid="B21">Papp 1996</xref>: 50 (India)</comment></tp:nomenclature-citation></tp:nomenclature-citation-list></tp:nomenclature><tp:treatment-sec sec-type="material" id="SECID0EO2AE"><title>Material examined.</title><p>2 females, “INDIA: Uttar Pradesh, Etawah, 13.IV.02; coll. M Shamim (<named-content xmlns:xlink="http://www.w3.org/1999/xlink" content-type="dwc:institutional_code" xlink:type="simple">ZDAMU</named-content>)”.</p></tp:treatment-sec><tp:treatment-sec sec-type="diagnosis" id="SECID0E32AE"><title>Diagnosis.</title><p><tp:taxon-name><tp:taxon-name-part taxon-name-part-type="genus" reg="Pambolus">Pambolus</tp:taxon-name-part> (<tp:taxon-name-part taxon-name-part-type="subgenus" reg="Phaenodus">Ph.</tp:taxon-name-part>) <tp:taxon-name-part taxon-name-part-type="species" reg="ruficeps">ruficeps</tp:taxon-name-part></tp:taxon-name> is quite unlike all Oriental species of the genus <italic><tp:taxon-name><tp:taxon-name-part taxon-name-part-type="genus" reg="Pambolus">Pambolus</tp:taxon-name-part></tp:taxon-name></italic> due to the presence of a heavily sculptured head. A brief diagnosis of <tp:taxon-name><tp:taxon-name-part taxon-name-part-type="genus" reg="Pambolus">P.</tp:taxon-name-part> (<tp:taxon-name-part taxon-name-part-type="subgenus" reg="Phaenodus">Ph.</tp:taxon-name-part>) <tp:taxon-name-part taxon-name-part-type="species" reg="ruficeps">ruficeps</tp:taxon-name-part></tp:taxon-name> follows: body length 3.0–4.2 mm long, forewing length 3.0 mm long; eye 2.7–3.0 × as long as temple in dorsal view, latter receded; antenna with 33–40 segmented, 1.5–1.7 × as long as body; vertex, occiput coriaceous to rugulose; face reticulate rugulose; notauli distinct and crenulated; vein r, 2RS, 3RSa normal; propodeal spine as long as second or third tarsomere of hind tarsus; hind femur 3.5–3.8 × as long as broad medially; <abbrev xmlns:xlink="http://www.w3.org/1999/xlink" xlink:title="First antennal flagellomere" id="ABBRID0EF4AE" xlink:type="simple">F1</abbrev> 1.1–1.3 × as broad behind as long medially.</p></tp:treatment-sec><tp:treatment-sec sec-type="host" id="SECID0EJ4AE"><title>Host.</title><p>Unknown.</p></tp:treatment-sec><tp:treatment-sec sec-type="distribution" id="SECID0EO4AE"><title>Distribution.</title><p>India: Jammu and Kashmir, Orissa and Uttar Pradesh; Malaysia, Taiwan, Vietnam (<xref ref-type="bibr" rid="B21">Papp 1996</xref>).</p><fig id="F2" position="float" orientation="portrait"><object-id xmlns:xlink="http://www.w3.org/1999/xlink" content-type="doi" xlink:type="simple">10.3897/zookeys.889.36436.figures4-7</object-id><object-id xmlns:xlink="http://www.w3.org/1999/xlink" content-type="arpha" xlink:type="simple">99558201-480D-5188-BF57-7518095C0722</object-id><label>Figures 4–7.</label><caption><p><tp:taxon-name><tp:taxon-name-part taxon-name-part-type="genus" reg="Pambolus">Pambolus</tp:taxon-name-part> (<tp:taxon-name-part taxon-name-part-type="subgenus" reg="Phaenodus">Ph.</tp:taxon-name-part>) <tp:taxon-name-part taxon-name-part-type="species" reg="ruficeps">ruficeps</tp:taxon-name-part></tp:taxon-name> Belokobylskij <bold>4</bold> head, dorsal view <bold>5</bold> mesosoma, dorso-lateral view <bold>6</bold> metasoma, lateral view <bold>7</bold> forewing.</p></caption><graphic xmlns:xlink="http://www.w3.org/1999/xlink" xlink:href="zookeys-889-023-g002.jpg" position="float" orientation="portrait" xlink:type="simple" id="oo_356402.jpg"><uri content-type="original_file" xlink:type="simple">https://binary.pensoft.net/fig/356402</uri></graphic></fig><fig id="F3" position="float" orientation="portrait"><object-id xmlns:xlink="http://www.w3.org/1999/xlink" content-type="doi" xlink:type="simple">10.3897/zookeys.889.36436.figures8-9</object-id><object-id xmlns:xlink="http://www.w3.org/1999/xlink" content-type="arpha" xlink:type="simple">FE481C82-001E-5884-A5B5-D87C501D20B0</object-id><label>Figures 8, 9.</label><caption><p><tp:taxon-name><tp:taxon-name-part taxon-name-part-type="genus" reg="Pambolus">Pambolus</tp:taxon-name-part> (<tp:taxon-name-part taxon-name-part-type="subgenus" reg="Phaenodus">Ph.</tp:taxon-name-part>) <tp:taxon-name-part taxon-name-part-type="species" reg="shujai">shujai</tp:taxon-name-part></tp:taxon-name> Ahmad sp. nov. <bold>8</bold> habitus, lateral view <bold>9</bold> forewing.</p></caption><graphic xmlns:xlink="http://www.w3.org/1999/xlink" xlink:href="zookeys-889-023-g003.jpg" position="float" orientation="portrait" xlink:type="simple" id="oo_356403.jpg"><uri content-type="original_file" xlink:type="simple">https://binary.pensoft.net/fig/356403</uri></graphic></fig></tp:treatment-sec><ref-list><ref id="B7"><mixed-citation xmlns:xlink="http://www.w3.org/1999/xlink" xlink:type="simple"><person-group><name name-style="western"><surname>Belokobylskij</surname><given-names>SA</given-names></name></person-group> (<year>1990</year>) <article-title>Material of the braconid subtribe Exothecidii (<tp:taxon-name><tp:taxon-name-part taxon-name-part-type="order">Hymenoptera</tp:taxon-name-part></tp:taxon-name>, <tp:taxon-name><tp:taxon-name-part taxon-name-part-type="family">Braconidae</tp:taxon-name-part></tp:taxon-name>, <tp:taxon-name><tp:taxon-name-part taxon-name-part-type="subfamily">Doryctinae</tp:taxon-name-part></tp:taxon-name>) in Vietnam.</article-title><source>Proceeding of Zoological Institute Leningrad</source><volume>209</volume>: <fpage>115</fpage>–<lpage>140</lpage>. [In Russian]</mixed-citation></ref><ref id="B8"><mixed-citation xmlns:xlink="http://www.w3.org/1999/xlink" xlink:type="simple"><person-group><name name-style="western"><surname>Belokobylskij</surname><given-names>SA</given-names></name></person-group> (<year>1992a</year>) <article-title>On the Indo-Malayan braconid fauna of the tribe <tp:taxon-name><tp:taxon-name-part taxon-name-part-type="tribe">Exothecini</tp:taxon-name-part></tp:taxon-name>, <tp:taxon-name><tp:taxon-name-part taxon-name-part-type="tribe">Pambolini</tp:taxon-name-part></tp:taxon-name> and <tp:taxon-name><tp:taxon-name-part taxon-name-part-type="tribe">Pentatermini</tp:taxon-name-part></tp:taxon-name> (<tp:taxon-name><tp:taxon-name-part taxon-name-part-type="order">Hymenoptera</tp:taxon-name-part></tp:taxon-name>, <tp:taxon-name><tp:taxon-name-part taxon-name-part-type="family">Braconidae</tp:taxon-name-part></tp:taxon-name>).</article-title><source>Proceeding of Zoological Institute Leningrad</source><volume>245</volume>: <fpage>125</fpage>–<lpage>173</lpage>. [In Russian]</mixed-citation></ref><ref id="B21"><mixed-citation xmlns:xlink="http://www.w3.org/1999/xlink" xlink:type="simple"><person-group><name name-style="western"><surname>Papp</surname><given-names>J</given-names></name></person-group> (<year>1996</year>) <article-title>On the genus <italic><tp:taxon-name><tp:taxon-name-part taxon-name-part-type="genus">Pambolus</tp:taxon-name-part></tp:taxon-name></italic> (<tp:taxon-name><tp:taxon-name-part taxon-name-part-type="order">Hymenoptera</tp:taxon-name-part></tp:taxon-name>: <tp:taxon-name><tp:taxon-name-part taxon-name-part-type="family">Braconidae</tp:taxon-name-part></tp:taxon-name>: <tp:taxon-name><tp:taxon-name-part taxon-name-part-type="subfamily">Pambolinae</tp:taxon-name-part></tp:taxon-name>), with description of four new tropical species.</article-title><source>Acta Zoologica Academiae Scientiarum Hungaricae</source><volume>42</volume>: <fpage>41</fpage>–<lpage>57</lpage>.</mixed-citation></ref></ref-list></tp:taxon-treatment>
