# Supplementary material for: Two new species of braconid wasps (Hymenoptera, Braconidae) from India
Source: Zookeys. 2019 Nov 14;889:23–35. doi: 10.3897/zookeys.889.36436 (PMC6872585; doi:10.3897/zookeys.889.36436)
Supplement: XML Treatment for Parachremylus trachysi [file zookeys.889.36436-treatment4.xml]

<!DOCTYPE tp:taxon-treatment
  PUBLIC "-//TaxonX//DTD Taxonomic Treatment Publishing DTD v0 20100105//EN" "tax-treatment-NSO.dtd">
<tp:taxon-treatment xmlns:tp="http://www.plazi.org/taxpub"><tp:treatment-meta><kwd-group><label>Taxon classification</label><kwd><named-content xmlns:xlink="http://www.w3.org/1999/xlink" content-type="kingdom">Animalia</named-content></kwd><kwd><named-content xmlns:xlink="http://www.w3.org/1999/xlink" content-type="order">Hymenoptera</named-content></kwd><kwd><named-content xmlns:xlink="http://www.w3.org/1999/xlink" content-type="family">Braconidae</named-content></kwd></kwd-group><mixed-citation publication-type="journal"><person-group><name><surname>Ahmad</surname><given-names>Zubair</given-names></name><name><surname>Ghramh</surname><given-names>Hamed A.</given-names></name><name><surname>Ansari</surname><given-names>Anjum</given-names></name></person-group><article-title>Two new species of braconid wasps (<tp:taxon-name><tp:taxon-name-part taxon-name-part-type="order">Hymenoptera</tp:taxon-name-part></tp:taxon-name>, <tp:taxon-name><tp:taxon-name-part taxon-name-part-type="family">Braconidae</tp:taxon-name-part></tp:taxon-name>) from India</article-title><source>Zookeys</source><day>14</day><month>11</month><year>2019</year><volume>889</volume><fpage>23</fpage><lpage>35</lpage><pub-id pub-id-type="doi">10.3897/zookeys.889.36436</pub-id></mixed-citation></tp:treatment-meta><tp:nomenclature><tp:taxon-name><object-id xmlns:xlink="http://www.w3.org/1999/xlink" content-type="arpha" xlink:type="simple">FA9BA224-6D9B-5717-B30D-45515B9C2143</object-id>
                <tp:taxon-name-part taxon-name-part-type="genus" reg="Parachremylus">Parachremylus</tp:taxon-name-part>
                <tp:taxon-name-part taxon-name-part-type="species" reg="trachysi">trachysi</tp:taxon-name-part>
                <object-id xmlns:xlink="http://www.w3.org/1999/xlink" content-type="zoobank" xlink:type="simple">http://zoobank.org/6837B17F-77C7-48C1-A5A6-B11EAEFA9C69</object-id>
              </tp:taxon-name><tp:taxon-authority>Ahmad</tp:taxon-authority><tp:taxon-status xmlns:xlink="http://www.w3.org/1999/xlink" xlink:type="simple">sp. nov.</tp:taxon-status><xref ref-type="fig" rid="F4">Figs 10–13</xref></tp:nomenclature><tp:treatment-sec sec-type="material" id="SECID0EUBAG"><title>Material examined.</title><p><bold>Holotype</bold>, female, “INDIA: Uttar Pradesh, Aligarh, 10.VIII.2005; ex <italic><tp:taxon-name><tp:taxon-name-part taxon-name-part-type="genus" reg="Trachys">Trachys</tp:taxon-name-part></tp:taxon-name></italic> sp. on <italic><tp:taxon-name><tp:taxon-name-part taxon-name-part-type="genus" reg="Corchorus">Corchorus</tp:taxon-name-part></tp:taxon-name></italic> sp., Coll. Zubair Ahmad (<named-content xmlns:xlink="http://www.w3.org/1999/xlink" content-type="dwc:institutional_code" xlink:type="simple">ZDAMU</named-content>)”. <bold>Paratypes</bold>, 3 females and 2 males; with same data as holotype.</p></tp:treatment-sec><tp:treatment-sec sec-type="diagnosis" id="SECID0EUCAG"><title>Diagnosis.</title><p>Following the key to world species of <italic><tp:taxon-name><tp:taxon-name-part taxon-name-part-type="genus" reg="Parachremylus">Parachremylus</tp:taxon-name-part></tp:taxon-name></italic> by <xref ref-type="bibr" rid="B13">Belokobylskij and Maeto (2006)</xref>, <italic><tp:taxon-name><tp:taxon-name-part taxon-name-part-type="genus" reg="Parachremylus">Parachremylus</tp:taxon-name-part> <tp:taxon-name-part taxon-name-part-type="species" reg="trachysi">trachysi</tp:taxon-name-part></tp:taxon-name></italic> sp. nov., runs near to another Indian species viz., <italic><tp:taxon-name><tp:taxon-name-part taxon-name-part-type="genus" reg="Pambolus">P.</tp:taxon-name-part> <tp:taxon-name-part taxon-name-part-type="species" reg="oblongus">oblongus</tp:taxon-name-part></tp:taxon-name></italic> (Papp). The new species shares similarities with <italic><tp:taxon-name><tp:taxon-name-part taxon-name-part-type="genus" reg="Pambolus">P.</tp:taxon-name-part> <tp:taxon-name-part taxon-name-part-type="species" reg="oblongus">oblongus</tp:taxon-name-part></tp:taxon-name></italic> in having the presence of longer temple; transverse diameter of eye 4.0 × as long as temple length in dorsal view; malar space 1.2 × basal width of mandible; mesopleuron smooth in upper half, striation partly present in subalar depression only; 1–4 segments of hind tarsomere with narrow and partly indistinct flanges and shallow field of hind half of mesonotum with a medio-longitudinal carinae running up to middle of mesoscutum. However, the new species can easily be distinguished from <italic><tp:taxon-name><tp:taxon-name-part taxon-name-part-type="genus" reg="Pambolus">P.</tp:taxon-name-part> <tp:taxon-name-part taxon-name-part-type="species" reg="oblongus">oblongus</tp:taxon-name-part></tp:taxon-name></italic> by having the head and mesosoma densely setose (head and mesosoma sparsely setose in <italic><tp:taxon-name><tp:taxon-name-part taxon-name-part-type="genus" reg="Pambolus">P.</tp:taxon-name-part> <tp:taxon-name-part taxon-name-part-type="species" reg="oblongus">oblongus</tp:taxon-name-part></tp:taxon-name></italic>); median longitudinal carina of metasoma reaching up to almost T3 (median longitudinal carina of metasoma reaching up to almost T2 in <italic><tp:taxon-name><tp:taxon-name-part taxon-name-part-type="genus" reg="Pambolus">P.</tp:taxon-name-part> <tp:taxon-name-part taxon-name-part-type="species" reg="oblongus">oblongus</tp:taxon-name-part></tp:taxon-name></italic>); pterostigma 3.5 × as long as high (pterostigma 5.0 × as long as high in <italic><tp:taxon-name><tp:taxon-name-part taxon-name-part-type="genus" reg="Pambolus">P.</tp:taxon-name-part> <tp:taxon-name-part taxon-name-part-type="species" reg="oblongus">oblongus</tp:taxon-name-part></tp:taxon-name></italic>); malar space 1.2 × as long as basal width of mandible (malar space 0.75 × as long as basal width of mandible in <italic><tp:taxon-name><tp:taxon-name-part taxon-name-part-type="genus" reg="Pambolus">P.</tp:taxon-name-part> <tp:taxon-name-part taxon-name-part-type="species" reg="oblongus">oblongus</tp:taxon-name-part></tp:taxon-name></italic>); scutellar sulcus with three crenulae (scutellar sulcus with five crenulae in <italic><tp:taxon-name><tp:taxon-name-part taxon-name-part-type="genus" reg="Pambolus">P.</tp:taxon-name-part> <tp:taxon-name-part taxon-name-part-type="species" reg="oblongus">oblongus</tp:taxon-name-part></tp:taxon-name></italic>); forewing veins 2RS and 3RSa 3.5 × as long r (forewing veins 2RS and 3RSa 2.7 × as long r in <italic><tp:taxon-name><tp:taxon-name-part taxon-name-part-type="genus" reg="Pambolus">P.</tp:taxon-name-part> <tp:taxon-name-part taxon-name-part-type="species" reg="oblongus">oblongus</tp:taxon-name-part></tp:taxon-name></italic>)</p></tp:treatment-sec><tp:treatment-sec sec-type="description" id="SECID0ETGAG"><title>Description.</title><p>Female, body length: 2.1 mm; forewing: 2.0 mm.</p><p><bold><italic>Head.</italic></bold> Antennae 27 segmented, about as long as body length, <abbrev xmlns:xlink="http://www.w3.org/1999/xlink" xlink:title="First antennal flagellomere" id="ABBRID0E6GAG" xlink:type="simple">F1</abbrev>– F2 3–3.3 × as long as apical width, except the apical segment which is 4.5 × as long as wide; head transverse, 1.5–1.7 × as wide as long in dorsal view and 1.2 × as high as long in lateral view; eyes in lateral view 1.2 × as high as wide, 4.0 × as long as temple, inner margin of eyes not parallel; temple granulate, sparsely setose, its widest part behind eye 0.25 × as long as width of eye; occipital carina dorsally slightly curved towards ocelli, rather widely interrupted medially; occiput with uniform transverse striations; <abbrev xmlns:xlink="http://www.w3.org/1999/xlink" xlink:title="anterior-ocellar line" id="ABBRID0EDHAG" xlink:type="simple">AOL</abbrev>: <abbrev xmlns:xlink="http://www.w3.org/1999/xlink" xlink:title="post-ocellar line" id="ABBRID0EHHAG" xlink:type="simple">POL</abbrev>: <abbrev xmlns:xlink="http://www.w3.org/1999/xlink" xlink:title="ocello-ocular line" id="ABBRID0ELHAG" xlink:type="simple">OOL</abbrev>: <abbrev xmlns:xlink="http://www.w3.org/1999/xlink" xlink:title="diameter of an ocellus" id="ABBRID0EPHAG" xlink:type="simple">ØOD</abbrev> = 2:1:3:2; face polished, laterally shagreened, sparsely setose, 1.5 × as wide as long medially; clypeus 1.6 × as wide as long; vertex granulate, sparsely setose; malar space 0.4 × as long as eye and 1.2 × as long as basal width of mandible;</p><p><bold><italic>Mesosoma.</italic></bold> Mesosoma 1.5 × as long as wide in dorsal view , 1.6 × as long as high in lateral view; pronotum small, indistinct; median and lateral lobes of mesoscutum granulate, sparsely setose; notauli broad anteriorly, shallow posteriorly, shallow field of hind half of mesonotum with a medio-longitudinal carinae running up to middle of mesoscutum; scutellar sulcus deep and 3.5 × as wide as long with three crenulae; scutellum indistinctly granulate, rather densely setose; propodeal areola with a median longitudinal carina anteriorly, two transverse carina inside, lateral areola with longitudinal striations anteriorly and inside with transverse ruguae; propleuron smooth; mesopleuron smooth and polished except few striation at subalar depression.</p><p><bold><italic>Wings.</italic></bold> Forewing 2.5 × as long as wide, as long as body; pterostigma 3.0 × as long as wide, issuing r from its middle; length of marginal cell along R1a about 1.2 × as long as pterostigma; 2RS and 3RSa 3.5 × as long r respectively; hind wing vein M+CU 0.8 × 1M; hind femur 3.4–3.6 × as long as broad medially; hind tibia 1.2 × as long as hind tarsus; hind basitarsus 0.6 × as long as tarsomere 2–4 combined.</p><p><bold><italic>Metasoma.</italic></bold> Metasoma dorsally sub-sclerotized, 1.0 × as long as head and mesosoma combined, <abbrev xmlns:xlink="http://www.w3.org/1999/xlink" xlink:title="First metasomal tergite" id="ABBRID0EIIAG" xlink:type="simple">T1</abbrev> evenly and distinctly broadening posteriorly, T2 2.1 × as broad as long, 1. 5 × as long as T3; T3 3.0 × as broad as long; T4 4.0 ×, as wide as long medially; basal pair of carinae of <abbrev xmlns:xlink="http://www.w3.org/1999/xlink" xlink:title="First metasomal tergite" id="ABBRID0EMIAG" xlink:type="simple">T1</abbrev> meeting at its basal one-third and continuing a medio-longitudinal carinae up to apical end of T3; all tergites sub- sclerotized; ovipositor sheaths setose and blunt, in lateral view 1.2 × as long as hind basitarsus.</p><p><bold><italic>Color.</italic></bold> Vertex yellow with brown marking, mandibles, scutellar sulcus, metanotum creamish; tip of mandible, mesoscutum, claws, dark brown; antennae brown; ocelli transparent; eyes, stemmaticum black; wings hyaline, pterostigma pale yellow, veins brown; scutellum, propodeum, legs yellow.</p></tp:treatment-sec><tp:treatment-sec sec-type="Male" id="SECID0EXIAG"><title>Male.</title><p>Same as ♀ except body size (2 mm).</p></tp:treatment-sec><tp:treatment-sec sec-type="host" id="SECID0E3IAG"><title>Host.</title><p><italic><tp:taxon-name><tp:taxon-name-part taxon-name-part-type="genus" reg="Trachys">Trachys</tp:taxon-name-part></tp:taxon-name></italic> sp. on <italic><tp:taxon-name><tp:taxon-name-part taxon-name-part-type="genus" reg="Corchorus">Corchorus</tp:taxon-name-part></tp:taxon-name></italic> sp. (Wild Jute).</p></tp:treatment-sec><tp:treatment-sec sec-type="distribution" id="SECID0EQJAG"><title>Distribution.</title><p>India (Uttar Pradesh).</p></tp:treatment-sec><tp:treatment-sec sec-type="etymology" id="SECID0EVJAG"><title>Etymology.</title><p>The species name is derived from the name of the genus of the host insect.</p><fig id="F4" position="float" orientation="portrait"><object-id xmlns:xlink="http://www.w3.org/1999/xlink" content-type="doi" xlink:type="simple">10.3897/zookeys.889.36436.figures10-13</object-id><object-id xmlns:xlink="http://www.w3.org/1999/xlink" content-type="arpha" xlink:type="simple">26167238-1EA1-51A1-A0D6-16C19C667339</object-id><label>Figures 10–13.</label><caption><p><italic><tp:taxon-name><tp:taxon-name-part taxon-name-part-type="genus" reg="Parachremylus">Parachremylus</tp:taxon-name-part> <tp:taxon-name-part taxon-name-part-type="species" reg="trachysi">trachysi</tp:taxon-name-part></tp:taxon-name></italic> Ahmad, sp. nov. <bold>10</bold> head, anterior view <bold>11</bold> mesosoma, dorsal view <bold>12</bold> metasoma, dorsal view <bold>13</bold> forewing.</p></caption><graphic xmlns:xlink="http://www.w3.org/1999/xlink" xlink:href="zookeys-889-023-g004.jpg" position="float" orientation="portrait" xlink:type="simple" id="oo_356404.jpg"><uri content-type="original_file" xlink:type="simple">https://binary.pensoft.net/fig/356404</uri></graphic></fig></tp:treatment-sec><ref-list><ref id="B13"><mixed-citation xmlns:xlink="http://www.w3.org/1999/xlink" xlink:type="simple"><person-group><name name-style="western"><surname>Belokobylskij</surname><given-names>SA</given-names></name><name name-style="western"><surname>Maeto</surname><given-names>K</given-names></name></person-group> (<year>2006</year>) <article-title>A new species of the genus <italic><tp:taxon-name><tp:taxon-name-part taxon-name-part-type="genus">Parachremylus</tp:taxon-name-part></tp:taxon-name></italic> Granger (<tp:taxon-name><tp:taxon-name-part taxon-name-part-type="order">Hymenoptera</tp:taxon-name-part></tp:taxon-name>: <tp:taxon-name><tp:taxon-name-part taxon-name-part-type="family">Braconidae</tp:taxon-name-part></tp:taxon-name>), a parasitoid of <italic><tp:taxon-name><tp:taxon-name-part taxon-name-part-type="genus">Conopomorpha</tp:taxon-name-part></tp:taxon-name></italic> lychee pests (<tp:taxon-name><tp:taxon-name-part taxon-name-part-type="order">Lepidoptera</tp:taxon-name-part></tp:taxon-name>: <tp:taxon-name><tp:taxon-name-part taxon-name-part-type="family">Gracillariidae</tp:taxon-name-part></tp:taxon-name>) in Thailand.</article-title><source>Journal of <tp:taxon-name><tp:taxon-name-part taxon-name-part-type="order">Hymenoptera</tp:taxon-name-part></tp:taxon-name> Research</source><volume>15</volume>(<issue>2</issue>): <fpage>181</fpage>–<lpage>186</lpage>.</mixed-citation></ref></ref-list></tp:taxon-treatment>
